# Supplementary material for: Effects of a Short Daytime Nap on the Cognitive Performance: A Systematic Review and Meta-Analysis
Source: Int J Environ Res Public Health. 2021 Sep 28;18(19):10212. doi: 10.3390/ijerph181910212 (PMC8507757; doi:10.3390/ijerph181910212)
Supplement: Supplementary file 1 [file ijerph-18-10212-s001.zip]

Archive with 6 entries (5 files):
- ijerph-1367211-supplementary/
- ijerph-1367211-supplementary/Supplementary Figures.pdf
- ijerph-1367211-supplementary/Supplementary Materials 1.pdf
- ijerph-1367211-supplementary/Supplementary Materials 2.pdf
- ijerph-1367211-supplementary/Supplementary Materials 3.pdf
- ijerph-1367211-supplementary/Supplementary Table S1.pdf
